# Supplementary material for: The Oral–Gut Microbiome Connection in Patients with Periodontitis: A Systematic Review
Source: Medicina (Kaunas). 2026 Jun 10;62(6):1133. doi: 10.3390/medicina62061133 (PMC13302914; doi:10.3390/medicina62061133)
Supplement: Supplementary file 1 [file medicina-62-01133-s001.zip]

Archive with 1 entries (1 files):
- medicina-4326594-supplementary.pdf
